# Supplementary material for: Oleocanthal Protects C2C12 Myotubes against the Pro-Catabolic and Anti-Myogenic Action of Stimuli Able to Induce Muscle Wasting In Vivo
Source: Nutrients. 2024 Apr 26;16(9):1302. doi: 10.3390/nu16091302 (PMC11085360; doi:10.3390/nu16091302)
Supplement: Supplementary file 1 [file nutrients-16-01302-s001.zip]

Archive with 1 entries (1 files):
- nutrients-2970302-supplementary.pdf
